# Supplementary material for: Circular RNA hsa_circ_0057452 facilitates keloid progression by targeting the microRNA-1225-3p/AF4/FMR2 family member 4 axis
Source: Bioengineered. 2022 Jun 15;13(5):13815–28. doi: 10.1080/21655979.2022.2084460 (PMC9275943; doi:10.1080/21655979.2022.2084460)
Supplement: Supplemental Material [file KBIE_A_2084460_SM3031.zip]

Archive with 6 entries (5 files):
- supplementary/
- supplementary/Certificate_of_editing.pdf
- supplementary/ethical approvement.jpg
- supplementary/Supplementary Table 1_revised.docx
- supplementary/Supplementary table 2_revised.docx
- supplementary/Supplementary table 3_revised.docx
